# Supplementary material for: Endoplasmic Reticulum Associated Degradation of Spinocerebellar Ataxia-Related CD10 Cysteine Mutant
Source: Int J Mol Sci. 2020 Jun 14;21(12):4237. doi: 10.3390/ijms21124237 (PMC7352294; doi:10.3390/ijms21124237)
Supplement: Supplementary file 1 [file ijms-21-04237-s001.zip]

Archive with 13 entries (12 files):
- sFig5.tiff
- __MACOSX/
- __MACOSX/._sFig5.tiff
- sFig4.tiff
- __MACOSX/._sFig4.tiff
- sFig3.tiff
- __MACOSX/._sFig3.tiff
- sFig2.tiff
- __MACOSX/._sFig2.tiff
- sFig1.tiff
- __MACOSX/._sFig1.tiff
- sTable1.tiff
- __MACOSX/._sTable1.tiff
